# Supplementary material for: Museum Specimens Reveal the Taxonomic Distinctions Among South Asian Treeshrews
Source: Ecol Evol. 2025 Apr 23;15(4):e71202. doi: 10.1002/ece3.71202 (PMC12017894; doi:10.1002/ece3.71202)
Supplement: Supplementary file 1 — Data S1. [file ECE3-15-e71202-s001.xlsx]

## Sheet: Descriptions of measurements
Descriptions of measurements # 1 to 20 (along with their abbreviations) as outlined by Sargis et al. (2013, 2014, 2017, 2018) and Juman et al. (2021ab, 2022a,b, 2024). # 21 and 22 are own records of the authors.
Craniometrics
1) Condylo-premaxillary length (CPL): greatest distance between rostral surface of premaxilla and caudal surface of occipital condyle.
2) Condylo-incisive length (CIL): greatest distance between anterior-most surface of I1 and caudal surface of occipital condyle.
3) Upper toothrow length (UTL): greatest distance between anterior-most surface of I1 and posterior-most surface of M3.
4) Maxillary toothrow length (MTL): greatest distance between anterior-most surface of C1 and posterior-most surface of M3.
5) Palato-premaxillary length (PPL): greatest distance between rostral surface of premaxilla and caudal surface of palatine.
6) Mastoid breadth (MB): greatest distance between lateral apices of mastoid portion of petrosal.
7) Lacrimal breadth (LB): greatest distance between lateral apices of lacrimal tubercles.
8) Least interorbital breadth (LIB): least distance between the orbits.
9) Zygomatic breadth (ZB): greatest distance between lateral surfaces of zygomatic arch.
10) Braincase breadth (BB): greatest breadth of braincase.
11) Lambdoid-premaxillary length (LPL): greatest distance between rostral surface of premaxilla and caudal surface of lambdoid crest.
12) Condylo-nasal length (CNL): greatest distance between rostral surface of nasal and caudal surface of occipital condyle.
13) Postorbital bar-premaxillary length (PBPL): greatest distance between rostral surface of premaxilla and caudal surface of postorbital bar.
14) Lacrimal tubercle-premaxillary length (LTPL): greatest distance between rostral surface of premaxilla and caudal surface of lacrimal tubercle.
15) Lambdoid crest height (LCH): greatest distance from apex (or apices if bilobate) of lambdoid crest to both ventral apices of occipital condyles (i.e., along midline).
16) Mandibular height (MH): greatest distance between coronoid and angular processes of mandible.
17) Mandibular condyle height (MCH): greatest distance between mandibular condyle and angular process of mandible.
18) Mandibular condyle width (MCW): greatest distance between medial and lateral surfaces of mandibular condyle.
19) Mandibular condylo-incisive length (MCIL): greatest distance between anterior-most surface of i1 and caudal surface of mandibular condyle.
20) Lower toothrow length (LTL): greatest distance between anterior-most surface of i1 and posterior-most surface of m3.
21) Orbit to interorbital region breadth (IOB): greatest distance between orbit and interorbital region.
22) Mandibular coronoid breadth (MCB): greatest distance from the right to the left coronoid process of mandibular coronoid.
Body morphometrics
1) Head and body length (HBL): greatest distance between tip of the snout to the base of the tail
2) Tail length (TL): greatest distance between tip of the tail to its base adjacent to the body
3) Ear length (EL): greatest distance between lower border of the external auditory meatus to the tip of the pinna
4) Hindfoot length (HFL): greatest distance between the extremity of the heel behind the os calcis to the extremity of the longest digit, not including the claws
REFERENCES
Juman, M. M., Woodman, N., Olson, L. E., & Sargis, E. J. 2021a. Ecogeographic variation and taxonomic boundaries in Large Treeshrews (Scandentia, Tupaiidae: Tupaia tana Raffles, 1821) from Southeast Asia. J. Mammal. 102, 1054–1066.
Juman, M. M., Olson, L. E., & Sargis, E. J. 2021b. Skeletal variation and taxonomic boundaries in the Pen-tailed Treeshrew (Scandentia, Ptilocercidae: Ptilocercus lowii Gray, 1848). J. Mamm. Evol. 28, 1193–1203.
Juman, M. M., Millien, V., Olson, L. E., & Sargis, E. J. 2022a. Recent and rapid ecogeographical rule reversals in Northern Treeshrews. Sci. Rep. 12: 19689.
Juman, M. M., Woodman, N., Miller-Murthy, A., Olson, L. E., & Sargis, E. J. 2022b. Taxonomic boundaries in Lesser Treeshrews (Scandentia, Tupaiidae: Tupaia minor Günther, 1876) J. Mammal. 103, 1431-1440.
Juman, M.M., Olson, L.E. & Sargis, E.J. 2024. Craniometric variation and taxonomic boundaries in the Madras Treeshrew (Scandentia, Tupaiidae: Anathana ellioti [Waterhouse, 1850]) from India. J Mammal Evol 31, 4.
Sargis, E. J., Woodman, N., Morningstar, N. C., Reese, A. T., & Olson, L. E. 2013. Morphological distinctiveness of Javan Tupaia hypochrysa (Scandentia, Tupaiidae). J. Mammal. 94, 938–947.
Sargis, E. J., Campbell, K. K., & Olson, L. E. 2014a. Taxonomic boundaries and craniometric variation in the treeshrews (Scandentia, Tupaiidae) from the Palawan faunal region. J. Mamm. Evol. 21, 111–123.
Sargis, E. J., Woodman, N., Morningstar, N. C., Bell, T. N., & Olson, L. E. 2017. Skeletal variation and taxonomic boundaries among mainland and island populations of the common treeshrew (Mammalia: Scandentia: Tupaiidae). Biol. J. Linn. Soc. 120, 286–312.
Sargis, E. J., Millien, V., Woodman, N., & Olson, L. E. 2018. Rule reversal: ecogeographical patterns of body size variation in the common treeshrew (Mammalia, Scandentia). Ecol. Evol. 8, 1634–1645.

## Sheet: Craniometrics
Sl. No.	Institute	Reg. Number	Species labelled as	Species recognised as	General locality	Date of collection	Sex	CPL	CIL	UTL	MTL	PPL	MB	LB	LIB	ZB	BB	LPL	CNL	PBPL	LTPL	LCH	MH	MCH	MCW	MCIL	LTL	IOB	MCB
1	ZSI	7168	Anathana ellioti ellioti	Anathana ellioti	Tamil Nadu			41.87	41.14	21.87	15.12	23.75	16.43	13.54	13.05	22.4	17.98	43.54	41.25	26.72	16.87	11.51	12.34	6.1	2.53	31.28	20.78	1.38	1.55
2	ZSI	7170	Anathana ellioti ellioti	Anathana ellioti	Tamil Nadu			42.13	41.1	22.09	15.28	23.75	16.55	13.8	13.54	22	18.01	43.65	41.48	27.57	17.4	12.05	11.41	6.73	2.45	30.57	20.54	1.42	1.67
3	ZSI	7169	Anathana ellioti ellioti	Anathana ellioti	Tamil Nadu			41.52	40.83	21.92	15.25	23.19	16.51	13.77	13.24	21.27	17.62	42.53	41.63	26.8	17.11	11.66	12.57	6.2	2.46	31.23	21.19	1.67	1.56
4	ZSI	19692	Anathana ellioti pallida	Anathana ellioti	Bihar	1.05.1880	M	40.6	40.55	21.67	14.84	22.64	15.6	14.13	13.61	20.87	17.14	41.24	39.62	26.11	16.61	11.65	11.84	6.69	2.65	31.08	20.5	1.43	1.71
5	ZSI	19693	Anathana ellioti pallida	Anathana ellioti	Bihar	1.05.1880	F	40.62	40.23	21.77	14.82	23.24	16.54	13.2	12.94	21.04	16.92	41.89	40.68	26.77	16.64	11.7	11.31	5.51	2.43	30.74	20.77	1.46	1.44
6	ZSI	19691	Anathana ellioti pallida	Anathana ellioti	Bihar	1.05.1880	M	40.73	40.02	21.67	15.1	23.18	16.76	13.27	13.81	21.6	17.58	42.36	40.54	26.64	17.4	11.9	11.54	6.13	2.47	30.7	20.79	1.4	1.9
7	ZSI	19526	Anathana ellioti pallida	Anathana ellioti	Odisha	28.5.1972	M	40.92	40.35	20.8	13.55	23.22	15.82	14.09	13.59	22.1	17.39	43.6	40.38	26.82	16.65	11.16	11.77	7.75	2.92	30.9	20.9	1.48	1.75
8	ZSI	19525	Anathana ellioti pallida	Anathana ellioti	Odisha	8.1.1972	M	39.75	39.15	21.22	14.48	22.36	15.75	14.42	12.88	22.05	16.04	41.65	39.89	26.26	16.69	11.43	11.23	6.69	2.37	30.24	19.62	1.43	1.82
9	ZSI	18864	Tupaia belangeri assamensis	Tupaia belangeri	Tripura	13.12.1972	M	46.11	45.38	24.95	17.16	25.99	17.31	15.86	13.75	25.06	18.8	48.88	45.9	31.51	21.51	11.35	12.4	8.04	3.08	35.21	23.99	0.62	2.36
10	ZSI	19684	Tupaia belangeri assamensis	Tupaia belangeri	Assam	28.01.1957	M	47.24	46.57	25.76	18.05	27.77	17.4	17.67	13.57	25.44	19.32	49.65	46.02	31.96	22.17	11.68	13.62	8.65	3.24	36.8	24.46	0.69	2.44
11	ZSI	16634	Tupaia belangeri assamensis	Tupaia belangeri	Meghalaya	10.04.1921	M	45.39	45	24.9	17.27	26.76	17.52	18.07	13.94	24.38	19.59	48.4	43.82	31.48	26.56	10.9	13.97	8.84	3.38	35.05	23.41	0.65	2.3
12	ZSI	16627	Tupaia belangeri assamensis	Tupaia belangeri	Meghalaya	26.3.1970	M	46.48	45.48	24.6	16.99	27.31	18.3	17.45	14.87	25.08	19.22	48.88	45.07	32.27	21.69	11.87	13.85	9.01	3.75	35.97	23.29	0.77	2.01
13	ZSI	R/14	Tupaia belangeri assamensis	Tupaia belangeri	Manipur	14.11.1945	M	47.28	47.1	25.41	17.62	27.2	17.57	17.15	13.97	25.8	19.7	50.29	46.2	32.17	24.06	11.81	13.98	6.76	3.06	36.19	23.94	0.68	2.23
14	ZSI	23846	Tupaia belangeri assamensis	Tupaia belangeri	Mizoram	24.10.1991	F	45.03	44.26	24.34	16.74	25.82	17.66	16.81	12.91	24.8	19.5	48.12	43.5	31.18	21.1	11.42	12.62	8.18	3.17	34.66	23.06	0.59	2.19
15	ZSI	11136	Tupaia belangeri assamensis	Tupaia belangeri	Manipur	27.11.1945	M	44.21	43.33	23.02	16.76	24.9	16.99	15.49	12.24	23.89	19.46	47.06	43.39	29.2	19.1	11.45	11.88	7.3	2.6	33.55	22.19	0.56	2.13
16	ZSI	11135	Tupaia belangeri assamensis	Tupaia belangeri	Manipur	14.11.1945	M	47.3	46.79	25.42	17.5	26.98	17.7	18.15	13.78	25.22	19.6	49.36	45.89	32.33	21.63	11.88	14	8.79	3.04	36.62	23.83	0.69	2.15
17	ZSI	17989	Tupaia belangeri assamensis	Tupaia belangeri	Meghalaya	1857		43.15	42.61	23.68	16.22	25.44	17.43	16.94	13.72	25.19	18.89	46.76	42.33	30.62	20.34	11.1	12.19	6.53	3.68	32.85	21.76	0.77	2.19
18	ZSI	16635	Tupaia belangeri belangeri	Tupaia belangeri	Myanmar	20.4.1916	M	47.39	46.93	26.48	18.23	28.39	17.75	18.36	13.98	25.71	18.91	49	43.76	33.49	22.38	11.55	14.79	7.02	3.61	37.25	24.88	0.79	2.76
19	ZSI	16636	Tupaia belangeri belangeri	Tupaia belangeri	Myanmar	19.6.1927	F	45.48	45.3	25.13	16.99	26.63	18.18	16.32	13.67	26.53	19.15	48.33	44.58	30.96	22.3	11.75	14.14	8.78	3.5	36.08	23.88	0.64	2.1
20	ZSI	16637	Tupaia belangeri belangeri	Tupaia belangeri	Myanmar	7.1.1928	F	46.54	46.06	25.48	17.71	27.09	17.84	17.09	14.13	25.04	19.27	49.4	45.88	31.09	26.96	11.73	13.71	7.16	3.36	36.47	23.89	0.78	2.36
21	ZSI	16631	Tupaia belangeri brunetta	Tupaia belangeri	Myanmar	29.10.1921	F	46.39	46.13	25.59	17.98	26.79	17.82	17.42	13.39	24.46	18.95	47.54	45.41	32.38	24.86	11.08	13.27	7.89	3.26	36.31	24.75	0.67	2.32
22	ZSI	16630	Tupaia belangeri brunetta	Tupaia belangeri	Myanmar	2.10.1921	M	44.28	43.61	24.98	17.28	26.8	16.93	17.89	13.41	23.56	18.77	47.4	42.67	31.73	24.25	11.06	12.06	7.42	2.78	35.07	23.58	0.76	2.08
23	ZSI	16638	Tupaia belangeri clarissa	Tupaia belangeri	Myanmar	19.07.1913	M	46.92	46.44	26.79	18.09	28.56	17.16	17.96	13.52	24.06	18.12	50.22	45.04	33.92	23.41	12.36	12.76	6.15	2.98	37.22	25.47	0.57	2.14
24	ZSI	16640	Tupaia belangeri clarissa	Tupaia belangeri	Myanmar	30.4.1914	M	45.83	45.33	25.76	17.72	27.3	17.16	17.94	13.7	26.1	19.56	49.28	44.37	32.94	22.04	12.12	12.71	8.14	3.22	35.73	23.91	0.69	2.18
25	ZSI	16625	Tupaia belangeri lepcha	Tupaia belangeri	West Bengal	1.4.1916	M	45.47	45.11	24.92	17.02	26.42	17.81	17.1	13.61	25.95	19.03	48.33	44.54	31.2	23.77	11.62	14.26	8.79	3.04	35.64	23.18	0.69	2.63
26	ZSI	16624	Tupaia belangeri lepcha	Tupaia belangeri	West Bengal	7.1.1916	F	44.22	43.63	24.45	17.2	25.98	17.43	16.32	12.75	22.23	19.03	46.8	43.08	30.57	24.36	11.73	12.02	7.83	3.12	33.93	21.81	0.58	2.06
27	ZSI	16626	Tupaia belangeri lepcha	Tupaia belangeri	West Bengal	21.6.1916	M	43.72	43.63	24.14	16.48	25.59	16.33	16.15	13.07	23.55	17.91	46.32	43.22	30.22	23.15	11.38	12.64	7.97	3.11	34.42	22.98	0.6	2.09
28	ZSI	26650	Tupaia belangeri lepcha	Tupaia belangeri	West Bengal			46.79	46.38	25.9	17.72	27.82	18.23	18.43	14.67	24.95	20.07	49.86	45.5	32.53	22.88	11.51	13.53	8.71	3.41	36.43	24.29	0.88	2.28
29	ZSI	16623	Tupaia belangeri lepcha	Tupaia belangeri	West Bengal	20.3.1915	F	42.98	42.58	23.57	16.62	24.89	16.81	16.13	12.82	23.18	18.47	45.51	41.99	29.38	21.84	11.23	12.65	8.21	2.88	33.53	22.42	0.76	2.22
30	ZSI	19688	Tupaia nicobarica nicobarica	Tupaia nicobarica	Andaman & Nicobar Is.	15.12.1875	M	49.44	49.16	27.85	18.72	29.18	18.31	17.72	16.02	29	20.35	53.48	47.72	32.8	24.57	12.16	15.64	10.58	3.84	39.55	25.72	0.8	3.02
31	ZSI	20768	Tupaia nicobarica nicobarica	Tupaia nicobarica	Andaman & Nicobar Is.	30.03.1977	M	50	49.52	27.54	18.87	30.43	18.83	18.7	17.14	28.75	19.99	54.17	49.3	33.67	25.72	12.57	15.94	10.65	4.02	39.15	25.89	1.02	3.75
32	ZSI	21308	Tupaia nicobarica nicobarica	Tupaia nicobarica	Andaman & Nicobar Is.	30.07.1984	F	50.28	49.65	28.06	19.51	29.44	18.33	18.88	16.77	29.41	20.76	54.02	49.19	33.36	26.39	12.83	16.31	10.63	4.24	39.73	26.28	0.88	3.4
33	ZSI	GNM 77/4	Tupaia nicobarica nicobarica	Tupaia nicobarica	Andaman & Nicobar Is.	29.07.1977	F	49.28	48.61	27.3	18.69	29.8	17.89	18.66	17.19	28.56	20	53.12	47.56	32.79	25.39	12.11	15.57	10.05	4.18	39.1	25.33	0.84	3.18
34	ZSI	21304	Tupaia nicobarica nicobarica	Tupaia nicobarica	Andaman & Nicobar Is.	4.07.1984	M	50.51	50.09	28.69	19.23	30.13	17.8	18.89	17.18	28.19	19.87	54.11	48.15	34.04	26.59	12.39	16.5	10.14	3.96	40.31	26.08	0.85	3.33
35	ZSI	20764	Tupaia nicobarica nicobarica	Tupaia nicobarica	Andaman & Nicobar Is.	24.04.1975	F	50.44	50.03	28.92	19.62	30.62	18.18	18.37	16.18	28.56	20.33	53.77	48.75	34.01	25.72	12.93	15.29	9.6	4.08	40.33	27.16	0.91	3.47
36	ZSI	20765	Tupaia nicobarica nicobarica	Tupaia nicobarica	Andaman & Nicobar Is.	29.04.1975	M	50.46	49.77	28.3	19.07	30.1	18.58	18.09	16.01	28.51	20.82	54.67	48.57	33.56	25.96	12.08	15.81	9.62	4.02	40.06	26.41	0.81	3.59
37	ZSI	20767	Tupaia nicobarica nicobarica	Tupaia nicobarica	Andaman & Nicobar Is.	29.03.1977	M	50.85	50.26	29.45	19.67	30.21	17.61	18.92	16.71	28.33	20.34	54.97	48.59	35.26	25.9	12.37	15.54	9.52	3.99	40.23	26.99	1.09	3.79
38	ZSI	20766	Tupaia nicobarica nicobarica	Tupaia nicobarica	Andaman & Nicobar Is.	30.04.1975	F	49.01	48.41	27.4	18.42	29.9	18.44	19.42	16.69	28.74	20.37	52.72	46.97	33.46	24.89	12.66	16.33	10.31	4.15	39.41	25.86	0.87	3.85
39	ZSI	21307	Tupaia nicobarica nicobarica	Tupaia nicobarica	Andaman & Nicobar Is.	30.07.1984	M	49.8	49.24	28.24	19.27	29.22	18.61	18.17	15.87	27.69	19.94	54.12	48.14	33.49	25.28	12.43	15.97	10.69	4.16	40.09	26.61	0.85	3.29
40	ZSI	21303	Tupaia nicobarica nicobarica	Tupaia nicobarica	Andaman & Nicobar Is.	30.06.1984	M	49.05	48.63	27.81	19.09	28.99	17.73	17.39	15.56	27.31	19.19	52.71	46.49	31.94	24.64	11.8	15.05	9.77	3.63	40.01	26.03	0.83	3.34
41	ZSI	21306	Tupaia nicobarica nicobarica	Tupaia nicobarica	Andaman & Nicobar Is.	17.07.1984	M	48.78	48.45	27.39	19.08	28.46	18.05	18.06	16.43	27.8	19.72	52.4	46.97	32.21	24.74	11.84	15.92	10.29	3.77	39.17	25.11	0.93	3.75
42	ZSI	21299	Tupaia nicobarica nicobarica	Tupaia nicobarica	Andaman & Nicobar Is.	14.07.1984	M	50.37	49.65	28.24	19.34	29.74	18.47	19.09	17.44	29.06	20.69	54.49	48.69	33.94	26.31	12.3	15.69	9.94	3.96	39.14	25.94	0.86	3.59
43	ZSI	6535	Tupaia nicobarica nicobarica	Tupaia nicobarica	Andaman & Nicobar Is.		M	49.16	49.14	27.84	19.11	28.97	18.83	16.41	15.51	25.54	19.72	53.12	47.75	32.37	24.94	11.83	15.69	8.63	3.61	39.83	26.02	1.01	3.17

## Sheet: Analysis_Craniometrics
Institute	Reg. Number	Species labelled as	Species recognised as	General locality	Date of collection	Sex	CPL	CIL	UTL	MTL	PPL	MB	LB	LIB	ZB	BB	LPL	CNL	PBPL	LTPL	LCH	MH	MCH	MCW	MCIL	LTL	IOB	MCB
ZSI	7168	Anathana ellioti ellioti	Anathana ellioti	Tamil Nadu			41.87	41.14	21.87	15.12	23.75	16.43	13.54	13.05	22.4	17.98	43.54	41.25	26.72	16.87	11.51	12.34	6.1	2.53	31.28	20.78	1.38	1.55
ZSI	7170	Anathana ellioti ellioti	Anathana ellioti	Tamil Nadu			42.13	41.1	22.09	15.28	23.75	16.55	13.8	13.54	22	18.01	43.65	41.48	27.57	17.4	12.05	11.41	6.73	2.45	30.57	20.54	1.42	1.67
ZSI	7169	Anathana ellioti ellioti	Anathana ellioti	Tamil Nadu			41.52	40.83	21.92	15.25	23.19	16.51	13.77	13.24	21.27	17.62	42.53	41.63	26.8	17.11	11.66	12.57	6.2	2.46	31.23	21.19	1.67	1.56
ZSI	19692	Anathana ellioti pallida	Anathana ellioti	Bihar	1.05.1880	M	40.6	40.55	21.67	14.84	22.64	15.6	14.13	13.61	20.87	17.14	41.24	39.62	26.11	16.61	11.65	11.84	6.69	2.65	31.08	20.5	1.43	1.71
ZSI	19693	Anathana ellioti pallida	Anathana ellioti	Bihar	1.05.1880	F	40.62	40.23	21.77	14.82	23.24	16.54	13.2	12.94	21.04	16.92	41.89	40.68	26.77	16.64	11.7	11.31	5.51	2.43	30.74	20.77	1.46	1.44
ZSI	19691	Anathana ellioti pallida	Anathana ellioti	Bihar	1.05.1880	M	40.73	40.02	21.67	15.1	23.18	16.76	13.27	13.81	21.6	17.58	42.36	40.54	26.64	17.4	11.9	11.54	6.13	2.47	30.7	20.79	1.4	1.9
ZSI	19526	Anathana ellioti pallida	Anathana ellioti	Odisha	28.5.1972	M	40.92	40.35	20.8	13.55	23.22	15.82	14.09	13.59	22.1	17.39	43.6	40.38	26.82	16.65	11.16	11.77	7.75	2.92	30.9	20.9	1.48	1.75
ZSI	19525	Anathana ellioti pallida	Anathana ellioti	Odisha	8.1.1972	M	39.75	39.15	21.22	14.48	22.36	15.75	14.42	12.88	22.05	16.04	41.65	39.89	26.26	16.69	11.43	11.23	6.69	2.37	30.24	19.62	1.43	1.82
						Mean	41.0175	40.4213	21.6263	14.805	23.1662	16.245	13.7775	13.3325	21.6663	17.335	42.5575	40.6837	26.7112	16.9213	11.6325	11.7512	6.475	2.535	30.8425	20.6363	1.45875	1.675
						Standard deviation	0.779006	0.652434	0.419692	0.572214	0.480712	0.445838	0.428077	0.350826	0.557134	0.644005	0.947956	0.729441	0.436035	0.337996	0.275357	0.485899	0.660043	0.175987	0.35241	0.462754	0.0909376	0.152409
						Minimum	39.75	39.15	20.8	13.55	22.36	15.6	13.2	12.88	20.87	16.04	41.24	39.62	26.11	16.61	11.16	11.23	5.51	2.37	30.24	19.62	1.38	1.44
						Maximum	42.13	41.14	22.09	15.28	23.75	16.76	14.42	13.81	22.4	18.01	43.65	41.63	27.57	17.4	12.05	12.57	7.75	2.92	31.28	21.19	1.67	1.9
						Sample size	8	8	8	8	8	8	8	8	8	8	8	8	8	8	8	8	8	8	8	8	8	8
ZSI	18864	Tupaia belangeri assamensis	Tupaia belangeri	Tripura	13.12.1972	M	46.11	45.38	24.95	17.16	25.99	17.31	15.86	13.75	25.06	18.8	48.88	45.9	31.51	21.51	11.35	12.4	8.04	3.08	35.21	23.99	0.62	2.36
ZSI	19684	Tupaia belangeri assamensis	Tupaia belangeri	Assam	28.01.1957	M	47.24	46.57	25.76	18.05	27.77	17.4	17.67	13.57	25.44	19.32	49.65	46.02	31.96	22.17	11.68	13.62	8.65	3.24	36.8	24.46	0.69	2.44
ZSI	16634	Tupaia belangeri assamensis	Tupaia belangeri	Meghalaya	10.04.1921	M	45.39	45	24.9	17.27	26.76	17.52	18.07	13.94	24.38	19.59	48.4	43.82	31.48	26.56	10.9	13.97	8.84	3.38	35.05	23.41	0.65	2.3
ZSI	16627	Tupaia belangeri assamensis	Tupaia belangeri	Meghalaya	26.3.1970	M	46.48	45.48	24.6	16.99	27.31	18.3	17.45	14.87	25.08	19.22	48.88	45.07	32.27	21.69	11.87	13.85	9.01	3.75	35.97	23.29	0.77	2.01
ZSI	R/14	Tupaia belangeri assamensis	Tupaia belangeri	Manipur	14.11.1945	M	47.28	47.1	25.41	17.62	27.2	17.57	17.15	13.97	25.8	19.7	50.29	46.2	32.17	24.06	11.81	13.98	6.76	3.06	36.19	23.94	0.68	2.23
ZSI	23846	Tupaia belangeri assamensis	Tupaia belangeri	Mizoram	24.10.1991	F	45.03	44.26	24.34	16.74	25.82	17.66	16.81	12.91	24.8	19.5	48.12	43.5	31.18	21.1	11.42	12.62	8.18	3.17	34.66	23.06	0.59	2.19
ZSI	11136	Tupaia belangeri assamensis	Tupaia belangeri	Manipur	27.11.1945	M	44.21	43.33	23.02	16.76	24.9	16.99	15.49	12.24	23.89	19.46	47.06	43.39	29.2	19.1	11.45	11.88	7.3	2.6	33.55	22.19	0.56	2.13
ZSI	11135	Tupaia belangeri assamensis	Tupaia belangeri	Manipur	14.11.1945	M	47.3	46.79	25.42	17.5	26.98	17.7	18.15	13.78	25.22	19.6	49.36	45.89	32.33	21.63	11.88	14	8.79	3.04	36.62	23.83	0.69	2.15
ZSI	17989	Tupaia belangeri assamensis	Tupaia belangeri	Meghalaya	1857		43.15	42.61	23.68	16.22	25.44	17.43	16.94	13.72	25.19	18.89	46.76	42.33	30.62	20.34	11.1	12.19	6.53	3.68	32.85	21.76	0.77	2.19
ZSI	16635	Tupaia belangeri belangeri	Tupaia belangeri	Myanmar	20.4.1916	M	47.39	46.93	26.48	18.23	28.39	17.75	18.36	13.98	25.71	18.91	49	43.76	33.49	22.38	11.55	14.79	7.02	3.61	37.25	24.88	0.79	2.76
ZSI	16636	Tupaia belangeri belangeri	Tupaia belangeri	Myanmar	19.6.1927	F	45.48	45.3	25.13	16.99	26.63	18.18	16.32	13.67	26.53	19.15	48.33	44.58	30.96	22.3	11.75	14.14	8.78	3.5	36.08	23.88	0.64	2.1
ZSI	16637	Tupaia belangeri belangeri	Tupaia belangeri	Myanmar	7.1.1928	F	46.54	46.06	25.48	17.71	27.09	17.84	17.09	14.13	25.04	19.27	49.4	45.88	31.09	26.96	11.73	13.71	7.16	3.36	36.47	23.89	0.78	2.36
ZSI	16631	Tupaia belangeri brunetta	Tupaia belangeri	Myanmar	29.10.1921	F	46.39	46.13	25.59	17.98	26.79	17.82	17.42	13.39	24.46	18.95	47.54	45.41	32.38	24.86	11.08	13.27	7.89	3.26	36.31	24.75	0.67	2.32
ZSI	16630	Tupaia belangeri brunetta	Tupaia belangeri	Myanmar	2.10.1921	M	44.28	43.61	24.98	17.28	26.8	16.93	17.89	13.41	23.56	18.77	47.4	42.67	31.73	24.25	11.06	12.06	7.42	2.78	35.07	23.58	0.76	2.08
ZSI	16638	Tupaia belangeri clarissa	Tupaia belangeri	Myanmar	19.07.1913	M	46.92	46.44	26.79	18.09	28.56	17.16	17.96	13.52	24.06	18.12	50.22	45.04	33.92	23.41	12.36	12.76	6.15	2.98	37.22	25.47	0.57	2.14
ZSI	16640	Tupaia belangeri clarissa	Tupaia belangeri	Myanmar	30.4.1914	M	45.83	45.33	25.76	17.72	27.3	17.16	17.94	13.7	26.1	19.56	49.28	44.37	32.94	22.04	12.12	12.71	8.14	3.22	35.73	23.91	0.69	2.18
ZSI	16625	Tupaia belangeri lepcha	Tupaia belangeri	West Bengal	1.4.1916	M	45.47	45.11	24.92	17.02	26.42	17.81	17.1	13.61	25.95	19.03	48.33	44.54	31.2	23.77	11.62	14.26	8.79	3.04	35.64	23.18	0.69	2.63
ZSI	16624	Tupaia belangeri lepcha	Tupaia belangeri	West Bengal	7.1.1916	F	44.22	43.63	24.45	17.2	25.98	17.43	16.32	12.75	22.23	19.03	46.8	43.08	30.57	24.36	11.73	12.02	7.83	3.12	33.93	21.81	0.58	2.06
ZSI	16626	Tupaia belangeri lepcha	Tupaia belangeri	West Bengal	21.6.1916	M	43.72	43.63	24.14	16.48	25.59	16.33	16.15	13.07	23.55	17.91	46.32	43.22	30.22	23.15	11.38	12.64	7.97	3.11	34.42	22.98	0.6	2.09
ZSI	26650	Tupaia belangeri lepcha	Tupaia belangeri	West Bengal			46.79	46.38	25.9	17.72	27.82	18.23	18.43	14.67	24.95	20.07	49.86	45.5	32.53	22.88	11.51	13.53	8.71	3.41	36.43	24.29	0.88	2.28
ZSI	16623	Tupaia belangeri lepcha	Tupaia belangeri	West Bengal	20.3.1915	F	42.98	42.58	23.57	16.62	24.89	16.81	16.13	12.82	23.18	18.47	45.51	41.99	29.38	21.84	11.23	12.65	8.21	2.88	33.53	22.42	0.76	2.22
						Mean	45.6286	45.1262	25.0129	17.3024	26.6871	17.4919	17.1762	13.5938	24.7705	19.1105	48.3519	44.3886	31.5776	22.8743	11.5514	13.1929	7.91286	3.20333	35.4752	23.57	0.687143	2.24857
						Standard deviation	1.40931	1.43221	0.939703	0.565021	1.02864	0.489823	0.87176	0.61417	1.06716	0.522919	1.33413	1.31264	1.21055	1.90205	0.365531	0.861076	0.839715	0.290368	1.26559	0.979515	0.0859152	0.186233
						Minimum	42.98	42.58	23.02	16.22	24.89	16.33	15.49	12.24	22.23	17.91	45.51	41.99	29.2	19.1	10.9	11.88	6.15	2.6	32.85	21.76	0.56	2.01
						Maximum	47.39	47.1	26.79	18.23	28.56	18.3	18.43	14.87	26.53	20.07	50.29	46.2	33.92	26.96	12.36	14.79	9.01	3.75	37.25	25.47	0.88	2.76
						Sample size	21	21	21	21	21	21	21	21	21	21	21	21	21	21	21	21	21	21	21	21	21	21
ZSI	19688	Tupaia nicobarica nicobarica	Tupaia nicobarica	Andaman & Nicobar Island	15.12.1875	M	49.44	49.16	27.85	18.72	29.18	18.31	17.72	16.02	29	20.35	53.48	47.72	32.8	24.57	12.16	15.64	10.58	3.84	39.55	25.72	0.8	3.02
ZSI	20768	Tupaia nicobarica nicobarica	Tupaia nicobarica	Andaman & Nicobar Island	30.03.1977	M	50	49.52	27.54	18.87	30.43	18.83	18.7	17.14	28.75	19.99	54.17	49.3	33.67	25.72	12.57	15.94	10.65	4.02	39.15	25.89	1.02	3.75
ZSI	21308	Tupaia nicobarica nicobarica	Tupaia nicobarica	Andaman & Nicobar Island	30.07.1984	F	50.28	49.65	28.06	19.51	29.44	18.33	18.88	16.77	29.41	20.76	54.02	49.19	33.36	26.39	12.83	16.31	10.63	4.24	39.73	26.28	0.88	3.4
ZSI	GNM 77/4	Tupaia nicobarica nicobarica	Tupaia nicobarica	Andaman & Nicobar Island	29.07.1977	F	49.28	48.61	27.3	18.69	29.8	17.89	18.66	17.19	28.56	20	53.12	47.56	32.79	25.39	12.11	15.57	10.05	4.18	39.1	25.33	0.84	3.18
ZSI	21304	Tupaia nicobarica nicobarica	Tupaia nicobarica	Andaman & Nicobar Island	4.07.1984	M	50.51	50.09	28.69	19.23	30.13	17.8	18.89	17.18	28.19	19.87	54.11	48.15	34.04	26.59	12.39	16.5	10.14	3.96	40.31	26.08	0.85	3.33
ZSI	20764	Tupaia nicobarica nicobarica	Tupaia nicobarica	Andaman & Nicobar Island	24.04.1975	F	50.44	50.03	28.92	19.62	30.62	18.18	18.37	16.18	28.56	20.33	53.77	48.75	34.01	25.72	12.93	15.29	9.6	4.08	40.33	27.16	0.91	3.47
ZSI	20765	Tupaia nicobarica nicobarica	Tupaia nicobarica	Andaman & Nicobar Island	29.04.1975	M	50.46	49.77	28.3	19.07	30.1	18.58	18.09	16.01	28.51	20.82	54.67	48.57	33.56	25.96	12.08	15.81	9.62	4.02	40.06	26.41	0.81	3.59
ZSI	20767	Tupaia nicobarica nicobarica	Tupaia nicobarica	Andaman & Nicobar Island	29.03.1977	M	50.85	50.26	29.45	19.67	30.21	17.61	18.92	16.71	28.33	20.34	54.97	48.59	35.26	25.9	12.37	15.54	9.52	3.99	40.23	26.99	1.09	3.79
ZSI	20766	Tupaia nicobarica nicobarica	Tupaia nicobarica	Andaman & Nicobar Island	30.04.1975	F	49.01	48.41	27.4	18.42	29.9	18.44	19.42	16.69	28.74	20.37	52.72	46.97	33.46	24.89	12.66	16.33	10.31	4.15	39.41	25.86	0.87	3.85
ZSI	21307	Tupaia nicobarica nicobarica	Tupaia nicobarica	Andaman & Nicobar Island	30.07.1984	M	49.8	49.24	28.24	19.27	29.22	18.61	18.17	15.87	27.69	19.94	54.12	48.14	33.49	25.28	12.43	15.97	10.69	4.16	40.09	26.61	0.85	3.29
ZSI	21303	Tupaia nicobarica nicobarica	Tupaia nicobarica	Andaman & Nicobar Island	30.06.1984	M	49.05	48.63	27.81	19.09	28.99	17.73	17.39	15.56	27.31	19.19	52.71	46.49	31.94	24.64	11.8	15.05	9.77	3.63	40.01	26.03	0.83	3.34
ZSI	21306	Tupaia nicobarica nicobarica	Tupaia nicobarica	Andaman & Nicobar Island	17.07.1984	M	48.78	48.45	27.39	19.08	28.46	18.05	18.06	16.43	27.8	19.72	52.4	46.97	32.21	24.74	11.84	15.92	10.29	3.77	39.17	25.11	0.93	3.75
ZSI	21299	Tupaia nicobarica nicobarica	Tupaia nicobarica	Andaman & Nicobar Island	14.07.1984	M	50.37	49.65	28.24	19.34	29.74	18.47	19.09	17.44	29.06	20.69	54.49	48.69	33.94	26.31	12.3	15.69	9.94	3.96	39.14	25.94	0.86	3.59
ZSI	6535	Tupaia nicobarica nicobarica	Tupaia nicobarica	Andaman & Nicobar Island		M	49.16	49.14	27.84	19.11	28.97	18.83	16.41	15.51	25.54	19.72	53.12	47.75	32.37	24.94	11.83	15.69	8.63	3.61	39.83	26.02	1.01	3.17
						Mean	49.8164	49.3293	28.0736	19.1207	29.6564	18.2614	18.3407	16.4786	28.2464	20.1493	53.705	48.06	33.35	25.5029	12.3071	15.8036	10.03	3.97214	39.7221	26.1021	0.896429	3.46571
						Standard deviation	0.683876	0.624456	0.624864	0.360565	0.629549	0.398166	0.788079	0.633475	0.963476	0.458383	0.794304	0.856909	0.87488	0.681225	0.361204	0.400646	0.574443	0.19714	0.464281	0.565729	0.0867895	0.260553
						Minimum	48.78	48.41	27.3	18.42	28.46	17.61	16.41	15.51	25.54	19.19	52.4	46.49	31.94	24.57	11.8	15.05	8.63	3.61	39.1	25.11	0.8	3.02
						Maximum	50.85	50.26	29.45	19.67	30.62	18.83	19.42	17.44	29.41	20.82	54.97	49.3	35.26	26.59	12.93	16.5	10.69	4.24	40.33	27.16	1.09	3.85
						Sample size	14	14	14	14	14	14	14	14	14	14	14	14	14	14	14	14	14	14	14	14	14	14

## Sheet: Body morphometrics
Sl. No.	Institute	Reg. No.	Species labeled as	Species recognised as	General locality	Date of collection	Sex	HBL	TL	EL	HFL	Body weight
1	ZSI	7168	Anathana ellioti ellioti	Anathana ellioti	Tamil Nadu			165	185	17.14	37.29
2	ZSI	7170	Anathana ellioti ellioti	Anathana ellioti	Tamil Nadu			162	190	16.14	40.56
3	ZSI	7169	Anathana ellioti ellioti	Anathana ellioti	Tamil Nadu			152	165	17.5	39.12
4	ZSI	19692	Anathana ellioti pallida	Anathana ellioti	Bihar	1.05.1880	M	165	183	14	38
5	ZSI	19693	Anathana ellioti pallida	Anathana ellioti	Bihar	1.05.1880	F	180	190	15	40
6	ZSI	19691	Anathana ellioti pallida	Anathana ellioti	Bihar	1.05.1880	M	182	190	16	39
7	ZSI	19526	Anathana ellioti pallida	Anathana ellioti	Odisha	28.5.1972	M	165	180	17.4	40.6
8	ZSI	19525	Anathana ellioti pallida	Anathana ellioti	Odisha	8.1.1972	M	159	170	16	41
9	ZSI	7231	Anathana ellioti ellioti	Anathana ellioti	Tamil Nadu		F	165	175	16.5	43
10	ZSI	19756	Anathana ellioti ellioti	Anathana ellioti	Tamil Nadu	1851	N	178	185	15	41
11	ZSI	7171	Anathana ellioti ellioti	Anathana ellioti				162	175	16	39.19
12	ZSI	16294	Anathana ellioti pallida	Anathana ellioti	Odisha	6.10.1921	F	168	174	17	41
13	ZSI	202F	Anathana ellioti pallida	Anathana ellioti		1874	F	192	175	15	38
14	ZSI	202E	Anathana ellioti pallida	Anathana ellioti		1874	M	189	195	16	39.82
15	ZSI	202D	Anathana ellioti pallida	Anathana ellioti		1874	M	180	195	16.52	39.73
16	ZSI	19671	Tupaia belangeri assammensis	Tupaia belangeri belangeri	Arunachal Pradesh			170	140	17	42
17	ZSI	19670	Tupaia belangeri assammensis	Tupaia belangeri belangeri	Assam		M	180	170	15	39
18	ZSI	19685	Tupaia belangeri assammensis	Tupaia belangeri belangeri			F	160.5	150	11.7	35.8
19	ZSI	R2/14	Tupaia belangeri assammensis	Tupaia belangeri belangeri			M	170.2	152	15.5	37
20	ZSI	18865	Tupaia belangeri assammensis	Tupaia belangeri belangeri			M	170	162	16	41
21	ZSI	19686	Tupaia belangeri assammensis	Tupaia belangeri belangeri			M	176	140	17	42
22	ZSI	19685	Tupaia belangeri assammensis	Tupaia belangeri belangeri			F	177	164	16.5	40
23	ZSI	18864	Tupaia belangeri assammensis	Tupaia belangeri belangeri	Tripura	13.12.1972	M	170	162	16	41
24	ZSI	19684	Tupaia belangeri assammensis	Tupaia belangeri belangeri	Assam	28.01.1957	M	189	160	16	41
25	ZSI	16634	Tupaia belangeri assammensis	Tupaia belangeri belangeri	Meghalaya	10.04.1921	M	183	173	17	34
26	ZSI	16627	Tupaia belangeri assammensis	Tupaia belangeri belangeri	Meghalaya	26.3.1970	M	188	175	17	41
27	ZSI	23846	Tupaia belangeri assammensis	Tupaia belangeri belangeri	Mizoram	24.10.1991	F	175	156	13	42
28	ZSI	11136	Tupaia belangeri assammensis	Tupaia belangeri belangeri	Manipur	27.11.1945	M	180.2	170.5	15	43
29	ZSI	16635	Tupaia belangeri belangeri	Tupaia belangeri belangeri	Myanmar	20.4.1916	M	186	181	15	45
30	ZSI	16636	Tupaia belangeri belangeri	Tupaia belangeri belangeri	Myanmar	19.6.1927	F	170	165	15	41
31	ZSI	16637	Tupaia belangeri belangeri	Tupaia belangeri belangeri	Myanmar	7.1.1928	M	178	171	18	40
32	ZSI	16631	Tupaia belangeri brunetta	Tupaia belangeri belangeri	Myanmar	29.10.1921	F	178	160	16	30
33	ZSI	16630	Tupaia belangeri brunetta	Tupaia belangeri belangeri	Myanmar	2.10.1921	M	176	144	15	39
34	ZSI	16629	Tupaia belangeri brunetta	Tupaia belangeri belangeri			F	178	148	22	40
35	ZSI	16633	Tupaia belangeri brunetta	Tupaia belangeri belangeri			M	173	150	16	40
36	ZSI	16632	Tupaia belangeri brunetta	Tupaia belangeri belangeri			F	162	150	16	39
37	ZSI	5247	Tupaia belangeri clarissa	Tupaia belangeri belangeri		21.4.1882	M	178	165	15	41
38	ZSI	16638	Tupaia belangeri clarissa	Tupaia belangeri belangeri	Myanmar	19.07.1913	M	181	161	16	45
39	ZSI	16640	Tupaia belangeri clarissa	Tupaia belangeri belangeri	Myanmar	30.4.1914	M	180	167	16	43
40	ZSI	16625	Tupaia belangeri lepcha	Tupaia belangeri belangeri	West Bengal	1.4.1916	M	158	175	17	42
41	ZSI	16624	Tupaia belangeri lepcha	Tupaia belangeri belangeri	West Bengal	7.1.1916	F	150	162	15	39
42	ZSI	16626	Tupaia belangeri lepcha	Tupaia belangeri belangeri	West Bengal	21.6.1916	M	148	160	15	40
43	ZSI	26650	Tupaia belangeri lepcha	Tupaia belangeri belangeri	West Bengal			160	172	15	44
44	ZSI	16623	Tupaia belangeri lepcha	Tupaia belangeri belangeri	West Bengal	20.3.1915	F	154	172	16	41
45	ZSI	16622	Tupaia belangeri siccata	Tupaia belangeri belangeri			M	171	158	17	42
46	ZSI	16619	Tupaia belangeri siccata	Tupaia belangeri belangeri			M	153	165	15.5	42
47	ZSI	16618	Tupaia belangeri siccata	Tupaia belangeri belangeri			F	160	150.5	16	37
48	ZSI	20768	Tupaia nicobarica nicobarica	Tupaia nicobarica nicobarica	Andaman & Nicobar Island		M	189.5	228	17.5	44.5	175
49	ZSI	21308	Tupaia nicobarica nicobarica	Tupaia nicobarica nicobarica	Andaman & Nicobar Island	30.07.1984	F	200.5	210.5	18	46
50	ZSI	GNM 77/4	Tupaia nicobarica nicobarica	Tupaia nicobarica nicobarica	Andaman & Nicobar Island	29.07.1977	F	186.2	237.5	18	43.5	180	180 GM
51	ZSI	21304	Tupaia nicobarica nicobarica	Tupaia nicobarica nicobarica	Andaman & Nicobar Island	4.07.1984	M	182	228	19	47
52	ZSI	20764	Tupaia nicobarica nicobarica	Tupaia nicobarica nicobarica	Andaman & Nicobar Island	24.04.1975	F	200	215	16	43.5	148	148
53	ZSI	20765	Tupaia nicobarica nicobarica	Tupaia nicobarica nicobarica	Andaman & Nicobar Island	29.04.1975	M	224	228	17.5	44
54	ZSI	20767	Tupaia nicobarica nicobarica	Tupaia nicobarica nicobarica	Andaman & Nicobar Island	29.03.1977	M	183.5	210.5	17.5	46.4	190	190
55	ZSI	20766	Tupaia nicobarica nicobarica	Tupaia nicobarica nicobarica	Andaman & Nicobar Island	30.04.1975	F	195	213	17.7	43
56	ZSI	21307	Tupaia nicobarica nicobarica	Tupaia nicobarica nicobarica	Andaman & Nicobar Island	30.07.1984	M	180	230	18	46
57	ZSI	21303	Tupaia nicobarica nicobarica	Tupaia nicobarica nicobarica	Andaman & Nicobar Island	30.06.1984	F	180	225	17.5	45
58	ZSI	21306	Tupaia nicobarica nicobarica	Tupaia nicobarica nicobarica	Andaman & Nicobar Island	17.07.1984	M	180	235	19	47
59	ZSI	21299	Tupaia nicobarica nicobarica	Tupaia nicobarica nicobarica	Andaman & Nicobar Island	14.07.1984	F	210.2	230	12.6	42.8
60	ZSI	6535	Tupaia nicobarica nicobarica	Tupaia nicobarica nicobarica	Andaman & Nicobar Island		M	200	240	17	44.5
61	ZSI	21305	Tupaia nicobarica nicobarica	Tupaia nicobarica nicobarica	Andaman & Nicobar Island		M	195	235	18	47

## Sheet: Analysis_Body morphometrics
Institute	Reg. No.	Species labeled as	Species recognised as	General locality	Date of collection	Sex	HBL	TL	EL	HFL	Body weight
ZSI	7168	Anathana ellioti ellioti	Anathana ellioti	Tamil Nadu			165	185	17.14	37.29
ZSI	7170	Anathana ellioti ellioti	Anathana ellioti	Tamil Nadu			162	190	16.14	40.56
ZSI	7169	Anathana ellioti ellioti	Anathana ellioti	Tamil Nadu			152	165	17.5	39.12
ZSI	19692	Anathana ellioti pallida	Anathana ellioti	Bihar	1.05.1880	M	165	183	14	38
ZSI	19693	Anathana ellioti pallida	Anathana ellioti	Bihar	1.05.1880	F	180	190	15	40
ZSI	19691	Anathana ellioti pallida	Anathana ellioti	Bihar	1.05.1880	M	182	190	16	39
ZSI	19526	Anathana ellioti pallida	Anathana ellioti	Odisha	28.5.1972	M	165	180	17.4	40.6
ZSI	19525	Anathana ellioti pallida	Anathana ellioti	Odisha	8.1.1972	M	159	170	16	41
ZSI	7231	Anathana ellioti ellioti	Anathana ellioti	Tamil Nadu		F	165	175	16.5	43
ZSI	19756	Anathana ellioti ellioti	Anathana ellioti	Tamil Nadu	1851	N	178	185	15	41
ZSI	7171	Anathana ellioti ellioti	Anathana ellioti				162	175	16	39.19
ZSI	16294	Anathana ellioti pallida	Anathana ellioti	Odisha	6.10.1921	F	168	174	17	41
ZSI	202F	Anathana ellioti pallida	Anathana ellioti		1874	F	192	175	15	38
ZSI	202E	Anathana ellioti pallida	Anathana ellioti		1874	M	189	195	16	39.82
ZSI	202D	Anathana ellioti pallida	Anathana ellioti		1874	M	180	195	16.52	39.73
						Mean	170.933	181.8	16.08	39.8207
						Standard deviation	11.7014	9.2443	0.998341	1.46558
						Minimum	152	165	14	37.29
						Maximum	192	195	17.5	43
						Sample size	15	15	15	15
ZSI	19671	Tupaia belangeri assammensis	Tupaia belangeri belangeri	Arunachal Pradesh			170	140	17	42
ZSI	19670	Tupaia belangeri assammensis	Tupaia belangeri belangeri	Assam		M	180	170	15	39
ZSI	19685	Tupaia belangeri assammensis	Tupaia belangeri belangeri			F	160.5	150	11.7	35.8
ZSI	R2/14	Tupaia belangeri assammensis	Tupaia belangeri belangeri			M	170.2	152	15.5	37
ZSI	18865	Tupaia belangeri assammensis	Tupaia belangeri belangeri			M	170	162	16	41
ZSI	19686	Tupaia belangeri assammensis	Tupaia belangeri belangeri			M	176	140	17	42
ZSI	19685	Tupaia belangeri assammensis	Tupaia belangeri belangeri			F	177	164	16.5	40
ZSI	18864	Tupaia belangeri assammensis	Tupaia belangeri belangeri	Tripura	13.12.1972	M	170	162	16	41
ZSI	19684	Tupaia belangeri assammensis	Tupaia belangeri belangeri	Assam	28.01.1957	M	189	160	16	41
ZSI	16634	Tupaia belangeri assammensis	Tupaia belangeri belangeri	Meghalaya	10.04.1921	M	183	173	17	34
ZSI	16627	Tupaia belangeri assammensis	Tupaia belangeri belangeri	Meghalaya	26.3.1970	M	188	175	17	41
ZSI	23846	Tupaia belangeri assammensis	Tupaia belangeri belangeri	Mizoram	24.10.1991	F	175	156	13	42
ZSI	11136	Tupaia belangeri assammensis	Tupaia belangeri belangeri	Manipur	27.11.1945	M	180.2	170.5	15	43
ZSI	16635	Tupaia belangeri belangeri	Tupaia belangeri belangeri	Myanmar	20.4.1916	M	186	181	15	45
ZSI	16636	Tupaia belangeri belangeri	Tupaia belangeri belangeri	Myanmar	19.6.1927	F	170	165	15	41
ZSI	16637	Tupaia belangeri belangeri	Tupaia belangeri belangeri	Myanmar	7.1.1928	M	178	171	18	40
ZSI	16631	Tupaia belangeri brunetta	Tupaia belangeri belangeri	Myanmar	29.10.1921	F	178	160	16	30
ZSI	16630	Tupaia belangeri brunetta	Tupaia belangeri belangeri	Myanmar	2.10.1921	M	176	144	15	39
ZSI	16629	Tupaia belangeri brunetta	Tupaia belangeri belangeri			F	178	148	22	40
ZSI	16633	Tupaia belangeri brunetta	Tupaia belangeri belangeri			M	173	150	16	40
ZSI	16632	Tupaia belangeri brunetta	Tupaia belangeri belangeri			F	162	150	16	39
ZSI	5247	Tupaia belangeri clarissa	Tupaia belangeri belangeri		21.4.1882	M	178	165	15	41
ZSI	16638	Tupaia belangeri clarissa	Tupaia belangeri belangeri	Myanmar	19.07.1913	M	181	161	16	45
ZSI	16640	Tupaia belangeri clarissa	Tupaia belangeri belangeri	Myanmar	30.4.1914	M	180	167	16	43
ZSI	16625	Tupaia belangeri lepcha	Tupaia belangeri belangeri	West Bengal	1.4.1916	M	158	175	17	42
ZSI	16624	Tupaia belangeri lepcha	Tupaia belangeri belangeri	West Bengal	7.1.1916	F	150	162	15	39
ZSI	16626	Tupaia belangeri lepcha	Tupaia belangeri belangeri	West Bengal	21.6.1916	M	148	160	15	40
ZSI	26650	Tupaia belangeri lepcha	Tupaia belangeri belangeri	West Bengal			160	172	15	44
ZSI	16623	Tupaia belangeri lepcha	Tupaia belangeri belangeri	West Bengal	20.3.1915	F	154	172	16	41
ZSI	16622	Tupaia belangeri siccata	Tupaia belangeri belangeri			M	171	158	17	42
ZSI	16619	Tupaia belangeri siccata	Tupaia belangeri belangeri			M	153	165	15.5	42
ZSI	16618	Tupaia belangeri siccata	Tupaia belangeri belangeri			F	160	150.5	16	37
						Mean	171.341	160.969	15.9125	40.275
						Standard deviation	11.0961	10.5898	1.63623	3.04917
						Minimum	148	140	11.7	30
						Maximum	189	181	22	45
						Sample size	32	32	32	32
ZSI	20768	Tupaia nicobarica nicobarica	Tupaia nicobarica nicobarica	Andaman & Nicobar Island		M	189.5	228	17.5	44.5	175
ZSI	21308	Tupaia nicobarica nicobarica	Tupaia nicobarica nicobarica	Andaman & Nicobar Island	30.07.1984	F	200.5	210.5	18	46
ZSI	GNM 77/4	Tupaia nicobarica nicobarica	Tupaia nicobarica nicobarica	Andaman & Nicobar Island	29.07.1977	F	186.2	237.5	18	43.5	180	180 GM
ZSI	21304	Tupaia nicobarica nicobarica	Tupaia nicobarica nicobarica	Andaman & Nicobar Island	4.07.1984	M	182	228	19	47
ZSI	20764	Tupaia nicobarica nicobarica	Tupaia nicobarica nicobarica	Andaman & Nicobar Island	24.04.1975	F	200	215	16	43.5	148	148
ZSI	20765	Tupaia nicobarica nicobarica	Tupaia nicobarica nicobarica	Andaman & Nicobar Island	29.04.1975	M	224	228	17.5	44
ZSI	20767	Tupaia nicobarica nicobarica	Tupaia nicobarica nicobarica	Andaman & Nicobar Island	29.03.1977	M	183.5	210.5	17.5	46.4	190	190
ZSI	20766	Tupaia nicobarica nicobarica	Tupaia nicobarica nicobarica	Andaman & Nicobar Island	30.04.1975	F	195	213	17.7	43
ZSI	21307	Tupaia nicobarica nicobarica	Tupaia nicobarica nicobarica	Andaman & Nicobar Island	30.07.1984	M	180	230	18	46
ZSI	21303	Tupaia nicobarica nicobarica	Tupaia nicobarica nicobarica	Andaman & Nicobar Island	30.06.1984	F	180	225	17.5	45
ZSI	21306	Tupaia nicobarica nicobarica	Tupaia nicobarica nicobarica	Andaman & Nicobar Island	17.07.1984	M	180	235	19	47
ZSI	21299	Tupaia nicobarica nicobarica	Tupaia nicobarica nicobarica	Andaman & Nicobar Island	14.07.1984	F	210.2	230	12.6	42.8
ZSI	6535	Tupaia nicobarica nicobarica	Tupaia nicobarica nicobarica	Andaman & Nicobar Island		M	200	240	17	44.5
ZSI	21305	Tupaia nicobarica nicobarica	Tupaia nicobarica nicobarica	Andaman & Nicobar Island		M	195	235	18	47
						Mean	193.279	226.107	17.3786	45.0143	173.25
						Standard deviation	12.9933	10.0215	1.56509	1.53916	17.9513
						Minimum	180	210.5	12.6	42.8	148
						Maximum	224	240	19	47	190
						Sample size	14	14	14	14	4
